# Supplementary material for: Highly Sensitive and Wide-Range Detection of Thiabendazole via Surface-Enhanced Raman Scattering Using Bimetallic Nanoparticle-Functionalized Nanopillars
Source: Biosensors (Basel). 2024 Mar 4;14(3):133. doi: 10.3390/bios14030133 (PMC10968244; doi:10.3390/bios14030133)
Supplement: Supplementary file 1 [file biosensors-14-00133-s001.zip]

Archive with 1 entries (1 files):
- biosensors-2871152-supplementary.pdf
